# Supplementary material for: Effects of Magnetic Nanoparticles on the Functional Activity of Human Monocytes and Dendritic Cells
Source: Int J Mol Sci. 2023 Jan 10;24(2):1358. doi: 10.3390/ijms24021358 (PMC9864373; doi:10.3390/ijms24021358)
Supplement: Supplementary file 1 [file ijms-24-01358-s001.zip]

Archive with 1 entries (1 files):
- ijms-2093882-supplementary.pdf
